# Supplementary material for: A Preliminary Study of Proinflammatory Cytokines and Depression Following West Nile Virus Infection
Source: Pathogens. 2022 Jun 4;11(6):650. doi: 10.3390/pathogens11060650 (PMC9230011; doi:10.3390/pathogens11060650)
Supplement: Supplementary file 1 [file pathogens-11-00650-s001.zip]

Archive with 1 entries (1 files):
- pathogens-1695616-supplementary.pdf
